# Supplementary material for: Differences in Functional Capacity between Oncologic and Non-Oncologic Populations: Reference Values
Source: Healthcare (Basel). 2024 Jan 25;12(3):318. doi: 10.3390/healthcare12030318 (PMC10855221; doi:10.3390/healthcare12030318)
Supplement: Supplementary file 1 [file healthcare-12-00318-s001.zip]

Archive with 1 entries (1 files):
- healthcare-2810152-supplementary.pdf
